# Supplementary material for: Architecture-Dependent Thermal Decomposition of RAFT-Modified Polypropylene Glycol Maleate-Acrylic Acid Copolymers: Results of TG–MS and Kinetic Analysis
Source: Polymers (Basel). 2026 Jun 26;18(13):1599. doi: 10.3390/polym18131599 (PMC13364207; doi:10.3390/polym18131599)
Supplement: Supplementary file 1 [file polymers-18-01599-s001.zip]

Archive with 1 entries (1 files):
- polymers-4303518-supplementary.pdf
